# Supplementary material for: Intraarticular treatment with integrin α10β1-selected mesenchymal stem cells affects microRNA expression in experimental post-traumatic osteoarthritis in horses
Source: Front Vet Sci. 2024 Mar 26;11:1374681. doi: 10.3389/fvets.2024.1374681 (PMC11002141; doi:10.3389/fvets.2024.1374681)
Supplement: Supplementary file 2 [file Table_2.XLSX]

## Sheet: Cartilage Rq
Cartilage
Rq
Horse_nr	Treatment	Leg	LET-7A(MI1)	LET-7C(MI2)	LET-7F(MI4)	LET-7G(MI5)	MIR-23A(MI21)	MIR-26A (MI23)	MIR-30C(MI26)	MIR-101(MI30)	MIR-101(MI31)	MIR-150(MI46)	MIR-155(MI47)	MIR-10A(MI80)	MIR-122(MI81)	MIR-140-5P(MI90)	MIR-146A(MI93)	MIR-186(MI102)	MIR-19A(MI106)	MIR-200A(MI108)	MIR-29A(MI121)	MIR-374A(MI137)	MIR-98(MI171)	MIR-195(MI175)	MIR-378(MI177)	MIR-29B(MI189)	MIR-30B(MI227)	MIR-30D(MI276)	MIR-155(MI318)	MIR-192(MI319)	MIR-215(MI325)	MIR-342-3P(MI375)	MIR-140-3P(MI379)	LET-7E(MI382)	MIR-99A(MI405)	MIR-1307(MI422)	MIR-199B-3P(MI438)	MIR-20A(MI559)	MIR-27B(MI566)	MIR-139-5P_1(MI630)	MIR-139-5P_2(MI631)	MIR-182-5P_1(MI632)	MIR-182-5P_2(MI633)	MIR-1839_1(MI634)	MIR-196B-5P_1(MI636)	MIR-196B-5P_2(MI637)	MIR-148A-3P_1(MI638)	MIR-148A-3P_2(MI639)	MIR-199B-5P_2(MI641)
1	MSC	OA	6.03448	4.11517	3.18533	6.08317	4.27039	12.5664	3.18892	31.7091	18.0231	13.0547	2.39061	7.34626	2.1155	10.9316	2.60525	19.1311	39.4702	2	5.21739	5.24699	1.24769	1.80479	3.01203	5.26881	1.84233	3.12218	2.02965	10.401	6.24385	4.01907	3.77161	3.55617	12.9663	2.95004	6.75268	7.39861	3.37981	6.29406	8.62585	3.90594	2	11.0191	2.6981	3.2783	59.8712	62.331	6.95606
2	MSC	OA	5.02639	3.72863	1.89996	16.7679	2.17481	21.3	2.45157	184.572	77.9125	5.8429	2.18053	8.64471	3.60157	13.3891	3.17392	46.2998	171.756	8.61152	9.70428	8.22471	1.50753	3.7433	2.21152	14.0098	4.41158	5.43412	1.78887	5.79896	6.4346	3.46884	1.22249	1.85923	10.3605	3.56011	30.102	8.5697	1.36286	1.95215	2.41499	3.83963	8.0449	18.1932	1.72492	1.55629	80.0033	106.906	15.1368
3	MSC	OA	5.29246	3.76541	2.03526	16.3366	2.62092	23.4002	2.56062	133.524	72.8367	6.4283	1.85431	12.6226	3.2633	14.1837	5.42287	50.5144	131.632	6.13101	9.03994	8.86928	1.64626	3.32126	3.43779	9.35304	4.09821	5.44242	1.51339	5.71838	4.88008	3.52786	1.28889	2.41371	15.799	5.92242	46.5758	5.52059	1.51273	3.87807	4.40779	4.37782	6.83784	15.7004	1.99546	1.88684	83.1222	106.132	19.0043
4	MSC	OA	4.41015	3.26733	1.94314	16.7576	1.63881	24.6066	3.01205	107.948	63.2475	7.35184	4.13885	11.8518	3.12408	15.0301	4.54352	46.8183	54.071	8.27402	9.31965	10.1626	1.26788	2.92712	2.97284	6.67794	4.56239	5.32379	3.76505	5.00902	5.16325	2.9132	1.42237	2.06475	10.6541	4.38635	31.1506	12.0753	1.79415	2.2391	2.63068	6.00822	22.4609	19.6508	1.61159	1.56388	81.9223	102.833	11.9797
5	MSC	OA	3.97414	3.16818	1.659	17.7532	1.54259	18.4629	2.04726	132.047	81.0788	2.65879	1.35105	6.42292	2.61477	9.6016	3.03967	34.6167	194.243	7.27662	7.43915	7.39467	1	2.28577	2.10722	9.24168	3.63427	3.71188	1.6388	4.99331	4.15658	2.31626	1	1.63969	10.0967	5.01471	28.9304	7.60445	1.32203	1.66934	1.92033	4.0457	8.09725	16.1802	2.03146	1.73544	69.1585	95.6832	25.2385
6	MSC	OA	5.01143	3.80783	2.39732	15.4583	1.97048	14.619	1.39877	108.292	61.1613	4.32288	1.41077	7.13487	1.58138	9.20776	4.98994	20.5479	172.057	3.1023	6.61336	5.37316	1.4694	1.54438	1.19178	10.927	2.93348	3.48711	1.63556	3.64478	4.08216	1.99431	1.41317	2.90906	11.6111	5.5044	46.2551	5.00605	1.29263	1.59213	2.04031	2.83206	7.2412	12.3013	2.04193	2.07212	72.6123	78.4365	19.2652
7	MSC	OA	5.4087	2.79453	2.36582	7.71603	4.0681	8.66748	2.34329	68.2053	34.7943	14.4369	1	8.2828	1.02209	9.44132	14.9087	29.9291	321.632	3.2598	6.9994	2	1.49054	2.18962	2.32127	9.30561	3.19201	3.59708	1	6.34594	5.12596	3.2628	4.06193	2.6647	13.2844	6.81656	14.61	8.51374	2.81511	5.90919	6.89151	5.08675	9.74633	14.3968	3.02994	3.60896	101.987	103.144	15.7811
8	MSC	OA	6.55411	3.65886	3.44335	19.9226	2.25968	18.1959	1.14357	161.44	73.2664	2.7596	1.59666	7.33605	1.6254	10.1967	6.63036	18.7149	403.654	5.71671	6.94886	7.23727	2.38012	4.16672	1.28602	14.8435	2.722	2.86067	2.3964	4.41143	5.23676	1.25821	1.58074	3.1412	8.26018	5.13309	33.6241	10.1403	1.45701	2.76543	3.04032	5.09747	4.7181	11.8781	2.14712	2.26487	58.1483	64.5868	20.4121
10	Untreated	Control	5.64786	3.67438	2.88709	22.0992	2.5414	15.7662	1.27055	181.109	91.8834	3.9666	1.39306	6.47018	2.23069	13.5014	3.4205	26.4604	457.491	11.9892	13.6686	7.20349	1.90682	2.33892	1.93074	29.5821	3.21676	3.02295	1.85427	2.96033	4.01516	1.22984	2.12736	2.68745	8.07257	5.18846	43.5166	11.3039	1.36306	1.91538	2.33545	2	4.09168	11.5345	2.3594	2.05059	81.3739	82.4753	23.0056
11	Untreated	Control	4.6258	3.23086	1.6215	19.4796	1.54436	15.9004	1.72767	218.145	137.091	1.94853	1.31504	5.64736	2.55099	11.0065	4.11201	29.5252	480.282	11.034	12.4819	5.3438	1.2976	2.37253	1.46281	21.7675	3.18804	3.29401	1.878	3.59698	3.93175	1.88542	1.27157	1.52935	7.4997	4.19143	37.1246	8.9874	1.3056	3.69468	4.55403	3.94161	8.62966	17.7882	2.21831	2.1759	74.3448	91.0724	21.6925
12	Untreated	Control	5.16854	4.0771	2.65496	18.8471	1.53971	10.9246	1.20561	92.2235	63.6418	1	1.31587	3.91361	1.13576	12.7778	2.40834	17.6402	190.599	4.48703	8.06968	4.55346	1.5477	2.4356	1	9.85454	2.71194	2.12629	2.39887	2	2	1.00897	1.97757	2.95131	10.1494	3.04193	37.8157	5.82247	1.18629	1	1	9.97393	2.79846	7.89577	2.12174	2.05452	95.6538	121.111	30.4856
13	Untreated	Control	2.99962	2.78881	1.40734	15.4927	1.38589	11.8468	2.13145	22.5033	23.3165	7.99027	1.17905	7.22635	2.90571	12.9073	2.33834	25.4254	23.9852	4.93135	14.0095	5.70022	1.27825	2.59152	2.13505	6.41875	3.42635	4.39495	1.80464	4.6598	5.18281	4.12687	1.81277	2.64028	13.0041	4.07829	25.3116	6.2068	2.25228	3.69794	4.51331	8.14018	20.6127	24.185	2.06598	2.29605	109.557	129.244	9.62618
15	Untreated	Control	7.92134	5.44999	7.12888	6.7817	9.61182	7.87056	3.17688	3.62047	2.39766	32.7533	3.04438	5.36997	2.12507	12.0272	2.14551	7.17981	12.8804	3.35899	3.05608	8.51037	4.70099	4.02874	4.7803	1.53454	1.48554	2.25561	2.60715	8.59808	10.1171	4.39903	9.06776	9.26642	7.3013	2.95925	1.56135	6.60977	2.63332	14.7512	16.4514	6.08268	12.3109	5.62057	1.99137	2.06775	10.8277	11.7127	2.23923
16	Untreated	Control	7.77301	5.71292	12.0466	8.2541	3.3514	3.16528	3.30974	3.15721	6.52615	2.87845	16.2	2	2.78378	1.67145	1	2.49617	16.5099	65.6335	1.89365	3.01153	27.8356	4.48433	3.43808	1	1	1.00659	23.8041	4.02404	1	1.27976	17.0681	10.7997	1.34773	2	1	2	1.32704	11.2146	13.3369	44.4142	1	3.15596	1	1	1.42142	1.55274	1
10	Untreated	OA	4.80795	2.80076	1.69525	17.0957	1.64135	10.9611	1	136.484	76.0401	13.9949	1.23335	21.3238	1.24238	7.75765	5.56771	22.0441	369.241	4.31904	7.12502	6.25344	1.45401	1	1.61183	26.2211	2.20009	2.46161	1.86532	2.42615	2.89634	1	1.17254	2.05126	7.56288	6.38004	74.6546	8.22027	1.05789	4.61967	5.57579	6.80022	10.3833	13.0048	2.1753	2.18087	60.9651	78.9474	43.4683
11	Untreated	OA	3.81954	2.84507	1.49818	18.8716	1.77208	14.1128	2.14344	127.285	73.074	30.547	1.07776	52.2513	1.76911	9.61836	12.2536	38.9469	341.288	6.39796	8.08232	5.93262	1.27387	1.15301	2.99991	11.8912	3.58204	4.33745	1.30663	3.94751	3.75604	2.54042	1.16133	1.93677	9.34946	8.12477	47.3637	7.50442	1	13.6899	16.3939	3.0046	7.40723	18.4783	1.8523	1.6969	68.773	78.2101	27.984
12	Untreated	OA	6.78514	4.14988	2.77065	21.6583	2.14276	15.4197	1.19879	266.876	101.501	2.47994	1.52845	8.40757	1.7705	12.976	4.08544	29.9586	407.611	10.9907	10.8631	9.48096	1.86958	3.41603	1.23406	12.9707	2.91365	2.87259	2.03604	2.78452	2.65188	1.25887	1.82238	2.74856	8.95922	3.29975	44.5786	6.92415	1.38622	1.18926	1.3481	2.18292	2.04678	9.11228	2.45281	2.0869	85.4408	95.4165	31.53
13	Untreated	OA	3.8853	1.99283	1.15678	17.3019	1.4714	13.5468	1.56277	128.06	77.3906	36.7703	1.03634	24.7831	1.14198	8.22936	13.2308	31.5128	517.481	4.97203	7.5664	6.56513	1.24206	1.32986	4.54611	19.725	3.11347	3.44724	1.36448	3.81783	5.86975	2.07093	1.26583	2.01357	8.03424	10.1819	51.1145	11.4886	1.28398	5.60981	6.96198	4.08167	11.803	18.7179	2.08767	2.22303	70.8069	88.3812	30.7848
14	Untreated	OA	1	1	1	1	16.8177	2.84704	4.80231	2	2	27.9466	3.7032	3.22548	1	2.67081	12.4088	19.5673	7.43373	5.0552	5.91242	1	3.04558	5.41558	19.2481	2.19587	1.69358	1.98609	4.41815	13.699	18.516	5.58063	21.9655	1	6.15665	4.08554	4.43106	2.12325	6.05968	20.5714	21.8838	20.3794	35.2998	6.87507	4.54566	5.15663	10.6524	11.2759	8.87787
15	Untreated	OA	3.34681	3.41656	1.56972	12.2052	1.53837	11.3619	3.00758	69.7224	48.5255	12.7326	1.1307	11.3993	2.04192	9.05528	4.86448	49.9542	209.627	5.53051	9.88793	7.46842	1.24292	2.6633	4.3819	14.7193	4.42118	6.34415	1.47688	10.6053	9.43165	4.2478	1.62238	2.68957	14.6266	7.11597	22.2248	6.43169	1.82624	3.19819	3.93856	6.85121	14.1117	17.7719	2.73867	2.31937	99.1007	127.532	13.9319
16	Untreated	OA	2.10143	2.19929	1.48367	17.5386	1	13.1666	1.98736	154.382	107.909	20.137	1.81539	21.1465	1.8624	9.70887	12.6529	55.4562	329.38	7.17195	8.50725	10.7583	1.62637	7.2544	3.98312	14.4387	4.12836	4.86874	2.44459	6.23119	5.15181	2.18719	1.04279	1.86298	14.2064	12.0162	84.0336	11.2064	1.44436	7.12427	8.37608	5.97078	12.1163	23.9504	1.95283	1.98133	75.7459	99.9851	41.4081
17	Untreated	OA	2.61275	3.1716	5.08666	2.98983	2.67005	1	2.91814	1	1	16.4076	16.2416	1	1.00377	1	4.1797	1	1	1	1	1	11.4801	1.93632	20.5911	1.11975	1.1605	1	35.0379	1	1	1.40768	11.9623	4.1261	1	1	1.75332	1	2.42081	79.4203	104.972	1	121.142	1	2.07152	2.46731	1	1	4.35719
[truncated: 37 more columns]

## Sheet: Synovium Rq
Synovium
Rq
Horse_nr	Treatment	Leg	LET-7A(MI1)	LET-7C(MI2)	LET-7F(MI4)	LET-7G(MI5)	MIR-23A(MI21)	MIR-26A (MI23)	MIR-30C(MI26)	MIR-101(MI30)	MIR-101(MI31)	MIR-150(MI46)	MIR-155(MI47)	MIR-10A(MI80)	MIR-122(MI81)	MIR-140-5P(MI90)	MIR-146A(MI93)	MIR-186(MI102)	MIR-19A(MI106)	MIR-29A(MI121)	MIR-98(MI171)	MIR-195(MI175)	MIR-378(MI177)	MIR-29B(MI189)	MIR-30B(MI227)	MIR-30D(MI276)	MIR-155(MI318)	MIR-192(MI319)	MIR-342-5P(MI363)	MIR-342-3P(MI375)	MIR-140-3P(MI379)	LET-7E(MI382)	MIR-99A(MI405)	MIR-1307(MI422)	MIR-199B-3P(MI438)	MIR-20A(MI559)	MIR-27B(MI566)	MIR-139-5P_1(MI630)	MIR-139-5P_2(MI631)	MIR-1839_1(MI634)	MIR-196B-5P_1(MI636)	MIR-196B-5P_2(MI637)	MIR-148A-3P_1(MI638)	MIR-148A-3P_2(MI639)	MIR-199B-5P_2(MI641)	MIR-200C_1(MI642)	MIR-200C_2(MI643)	MIR-409-3P_1(MI646)	LET-7D-5P_1(MI648)
1	MSC	OA	1.32414	1.05845	1.78785	1.73369	1.75468	1.53064	1.1472	1.63237	1.71595	1.49524	1.34893	1.36316	2.39955	3.29516	2.54132	1.40301	1.72366	1.56311	1.84878	3.33046	1.67437	1.79663	1.32621	1.23475	1.74247	1.82799	1.44434	1	1.58054	1.59882	1.52146	1.42359	2.44281	2.26494	1.34074	1.38862	1.29076	1.95069	1.53388	1.52306	1.1806	1.47191	1.41823	2.37733	3.44468	1.91017	1.18944
2	MSC	OA	1.30739	1.20457	1.2684	1.06476	1.46595	1.406	1.21571	2.24093	2.31224	7.35654	2.23391	1.08645	1.2739	2.62988	2.29093	1.60265	3.16384	1.54735	1.64596	1.99419	1.25124	1.79488	1.36714	1.60861	1.82469	1.19607	2.53978	2.13203	2.64218	1.34401	1.84128	1.5035	1.57702	2.3614	1.10584	1.64789	1.44165	2.05214	1.09253	1.10519	1.09358	1.73295	1.22111	3.46302	4.1317	2.92206	1.02092
3	MSC	OA	1	1.06719	1.16781	1.39746	1.28826	1.19374	1.37726	1.38149	1.80011	11.0463	1.68958	1.32199	1.3511	1.96217	2.56757	1.51238	2.87333	1.19716	1.29148	1.1585	1.51352	1.71662	1.34785	1.41277	1.70018	1.11735	1.67729	1.99109	1.96253	1	1.11123	1.5126	1.73977	1.59789	1	1.17808	1.15351	1.90997	1.70669	1.51261	2.4004	1.86156	1.87779	2.44289	4.07591	3.98128	1.17746
4	MSC	OA	1.44837	1.53235	1.56185	1.49322	1.69022	1.43296	1.28833	1.59635	1.81603	2.51537	2.32599	1.23084	6.41963	2.62545	1.37889	1.27605	1.91214	1.55901	1.59384	1.59748	1.21427	1.91176	1.35324	1.27964	2.44347	1	2.05556	1.44522	2.06914	1.30735	1.37064	1.44065	1.9871	1.5736	1.25984	1.73496	1.58341	1.64642	1.80581	1.75954	1.16624	1.02016	1.34503	2.23939	4.12688	2.88626	1.59259
5	MSC	OA	1.20663	1.16379	1.84453	1.74581	1.32995	1.87883	1.1266	2.29366	2.44319	3.82433	3.05986	1.60899	2.51869	3.86594	2.35939	1.24093	2.31562	1.37262	1.71614	3.33548	1.20131	1.70711	1.20494	1.01074	2.69391	1.72963	1.92796	1.24197	1.7511	1.42922	1.5724	1.26109	2.04375	2.59877	1.17872	1.73905	1.49559	1.03681	1.18868	1.13985	1.56691	1.38417	1.3631	1.3368	2.10433	3.97243	1.118
6	MSC	OA	1.41207	1.35238	1.7208	1.50032	1.88885	1.73164	1.19422	1.73947	2.05561	2.25794	2.03039	1.05159	1.39895	2.73132	2.36686	1.36239	2.29	1.59104	1.79591	2.50563	1.40995	1.57713	1.30226	1.67809	2.33315	1.223	2.09564	1.94291	2.09701	1.61848	1.80425	1.69824	2.00093	1.98383	1.34812	1.24455	1.17853	1.56352	1.50518	1.43114	1.09483	1.28742	1.66116	1.61493	2.48489	2.99369	1.19965
7	MSC	OA	1.11776	1.14803	1.65934	1.31403	1.09202	1.42919	1.11846	1.90918	2.14184	3.5703	1.96946	1.34496	2.96183	4.09199	2.24192	1.43779	2.34945	1.57337	1.85155	3.28676	1.0176	1.7705	1.33269	1.40094	2.23457	2.18869	2.95792	1.581	2.27344	1.56746	1.73314	1.52043	1.80749	2.549	1.08674	1.79872	1.85099	1.8468	1	1.02349	1.19105	1.56553	1	2.36189	2.62664	1.58056	1.06199
8	MSC	OA	1.31887	1.15044	1.64054	1.50693	1.56352	1.48225	1	1.5019	1.6383	1.35703	3.4637	1.44567	2.1517	2.02593	1.46659	1	1.54076	1.29676	2.18917	3.04032	1.66437	1.0138	1.2736	1.11485	3.0922	1.58211	3.69706	3.44798	1.24091	1.90601	1.84022	1.43685	2.81999	2.28674	1.55059	1.71176	1.88081	1.38521	1.51062	1.57607	1.07208	1.5488	2.03422	1	1	8.2953	1.15424
10	Untreated	Control	1.99019	1.47094	1.38756	1.31729	2.02019	1	1.3979	1	1.07342	4.72162	1.80295	1.62039	3.45358	1.68998	1.29918	1.30902	1.47828	1.48403	1.61027	1.23404	2.00107	1.49135	1.36964	1.40653	2.27124	1.737	2.60575	1.88724	2.77218	1.43465	1.61678	2.20927	1	1.37124	1.4134	3.30042	3.39382	2.11895	1.3315	1.13819	1.5068	1.85863	1.59963	3.4496	2.64999	4.6031	1.19592
11	Untreated	Control	2.00415	1.47401	1.60535	1.82719	2.00355	1.40677	1.37153	1.4918	1.45486	1.9571	1	1.24455	3.86499	1.61928	1.23411	1.36571	1.70301	1.80499	1.47143	1.2855	1.33021	1.83908	1.51395	1.37805	1.26214	1.45702	2.30924	2.06092	1.39268	1.39551	1.50916	1.4827	1.5888	1.33941	1.31986	2.18615	2.1311	2.08833	1.67979	1.5862	1	1	1.6098	5.68506	5.25862	4.00369	1.16204
12	Untreated	Control	1.75851	1.48304	1.40456	1.36506	1.41026	1.39522	1.49976	1.15493	1.12874	3.23737	1.94354	1.54208	4.2498	1.99773	1.84309	1.30749	1	1.68785	1.43265	1.90102	1.19728	1.37556	1.34466	1.19153	1.76494	1.83393	2.80677	1.46877	2.44496	1.47565	1.84643	1.67104	1.66411	1.5114	1.19519	3.22586	2.75099	2.25924	1.02454	1	1.55306	1.85304	1.52321	3.69177	2.97258	6.66135	1
13	Untreated	Control	1.47171	1.08503	1.5832	1.6284	1.47136	1.38671	1.30632	2.20404	2.46368	2.70774	2.68069	1.58244	2.46766	3.26082	1.72991	1.56448	3.04209	1.47859	1.59623	1.46944	1.23496	1.53094	1.1356	1.31553	2.29978	1.08138	1.25288	1.49801	2.22557	1.09383	1.15719	1.60352	1.6681	1.89109	1.11573	1.99465	1.94945	2.28838	1.50953	1.41223	1.41516	1.38052	1.23503	3.05621	3.5962	1	1.08726
14	Untreated	Control	1.52037	1.36861	1	1.12107	1.87366	1.16803	1.86883	1.28552	1.59325	8.93749	1.8937	1	3.31367	1.5288	1	1.4667	2.55333	1.81119	1	1.01334	1.7407	1.79716	1.48356	1.33642	1.74581	1.57524	1.98395	2.2613	2.70276	1.06005	1.6575	1.39148	1.28512	1	1.42411	2.13615	2.08512	1.55882	1.82967	1.87142	1.82442	1.40705	1.68037	2.56182	4.1535	2.51049	1.19452
15	Untreated	Control	1.8277	1.51882	1.69215	1.55002	1.90316	1.46067	1.34368	1.511	1.62472	3.13188	1.06264	1.22887	1	2.63026	2.39056	1.71583	1.98623	1.73285	1.74305	1.57114	1.5183	1.63281	1.39753	1.61652	1	2.63382	1.58641	1.20531	1.77942	1.3628	1.33029	1.80206	1.60744	1.58987	1.14587	1	1	1.84675	1.58098	1.45181	1.58518	1.55423	1.91299	3.09387	4.739	1.11079	1.39562
16	Untreated	Control	1.24186	1.2015	1.52051	1.61223	1.2837	1.81515	1.37235	2.4033	2.37558	2.70178	1.66215	1.56045	2.96827	2.93935	1.52887	1.36746	2.19958	1.29109	1.42042	1.77319	1	1.42262	1.26364	1	1.55236	1.57497	1.82123	1.08767	2.13959	1.0807	1.31331	1	1.92286	1.65812	1.09415	1.9109	1.93917	1.89296	1.22156	1.22069	2.09419	2.00322	1.11944	2.5051	4.31822	2.8658	1.14899
17	Untreated	Control	1.67318	1.38266	1.87636	1.63971	2.22006	1.89958	1.12054	1.94185	1.96625	1.67147	2.50666	1.40503	2.49428	2.14214	1.0254	1.36552	2.13311	1.40049	1.76861	2.34488	1.27063	1.14023	1.06297	1.28698	2.49973	1.5287	1.47323	1.37934	1.28778	1.47868	1.55542	1.23657	1.71985	1.82342	1.37494	1.96484	1.82187	1.14129	2.10286	1.84679	1.17871	1.14811	1.25377	1.42977	3.12451	3.78371	1.65431
10	Untreated	OA	1.45895	1.07514	1.15661	1.26303	1.25415	1.03019	1.30756	1.07942	1.26991	4.99349	1.98644	1.31956	2.05487	1.63804	2.07545	1.68125	2.17673	1.41731	1.31284	1.01229	1.98072	1.53505	1.3684	1.38394	1.9187	1.60982	1.92819	2.19955	1.87767	1.36215	1.64154	2.22142	1.69966	1.48183	1.12959	1.91899	2.00613	2.94868	1.122	1.02627	1.58636	2.02019	1.99804	4.0466	4.1472	2.87701	1.00255
11	Untreated	OA	1.92755	1.47134	1.64997	1.77435	2.37094	1.36243	1.52254	1.13519	1.14446	2.037	1.46344	1.42605	2.87529	1.05777	1.22948	1.4484	1.31179	1.91878	1.65117	1.35008	1.50718	1.59568	1.27914	1.44502	1.33916	1.1537	2.28349	1.98859	1	1.37717	1.20945	1.54748	1.56673	1.12398	1.35175	1.66984	1.77284	1.94565	1.75513	1.9068	1.16668	1.06911	1.67624	2.64124	5.04429	2.56486	1.2198
12	Untreated	OA	1.94813	1.56993	1.47399	1.26134	1.87438	1.25068	1.60901	1.00263	1	3.05991	1.91504	1.62689	4.24626	1	1.2271	1.41325	1.52394	1.75452	1.46003	1.38843	1.67315	1.47038	1.61002	1.59027	1.6653	1.10265	2.56832	1.78122	1.97296	1.50291	1.75069	1.83806	1.25024	1.0958	1.40124	3.07686	2.8195	2.32578	1.2255	1.21477	1.31203	1.70963	1.47816	3.08289	2.95702	5.1275	1.14339
13	Untreated	OA	1.34661	1.09509	1.22027	1.38523	1.58056	1.18027	1.26389	1.71855	2.06654	4.56234	2.1666	1.59702	1.68149	2.79204	2.07754	1.68319	2.90213	1.49909	1.42086	1	1.36924	1.7945	1.2397	1.45775	2.15044	1.22456	1.28794	1.71294	2.13232	1.03527	1	1.76902	1.64871	1.8072	1.17704	1.74069	1.6049	2.18134	1.63621	1.51519	1.70299	1.77084	1.68937	2.83949	3.69807	1.74338	1.12586
14	Untreated	OA	1.60136	1.28368	1.07305	1	2.1655	1.37976	1.6441	1.39834	1.55466	7.58682	2.43757	1.39624	2.20319	1.09395	1.75376	1.64194	2.5743	1.99261	1.03637	1.53394	1.4685	1.62597	1.52765	1.7036	2.08189	1.76085	2.34892	2.00253	2.05881	1.17574	1.75361	1.61135	1.21617	1.1232	1.19922	1.39109	1.37904	1.78911	1.71516	1.69617	1.19527	1.25635	1.8043	2.71491	4.29145	1.32149	1.09745
15	Untreated	OA	1.5028	1.40778	1.22951	1.25486	2.05404	1.22897	1.4922	1.5506	1.58352	3.13279	1.51847	1.19025	2.6871	1.60324	1.51204	1.86945	1.98034	1.85862	1.04528	1.13804	1.77958	1.55432	1.35783	1.66652	1.16798	1.59979	1.66336	2.04219	2.19482	1.37699	1.39383	1.98993	1.32673	1.00288	1.30592	1.49991	1.44039	2.15004	1.92863	1.94758	1.53305	1.42504	1.73327	3.72393	5.12835	3.18517	1.16908
16	Untreated	OA	1.19901	1	1.51396	1.52033	1	1.50983	1.44923	1.92822	2.25681	1.76425	1.70313	1.55979	1.9092	3.75694	2.52627	1.65213	2.56723	1.78659	1.783	2.09143	1.30517	1.67486	1.58605	1.33702	1.81489	1.55385	1	1.00114	2.03452	1.1256	1.46129	1.59297	2.5371	2.24475	1.18189	1.61414	1.65638	2.09758	1.2585	1.35383	1.82746	1.86507	1.69915	3.04842	2.82243	1.12079	1.10409
17	Untreated	OA	1.96904	1.58452	2.05802	1.74244	2.17482	1.7729	1.13219	2.10011	1.933	1	2.23637	1.48556	1.20513	3.53841	1.66982	1.29353	2.49534	1	1.85109	2.80736	1.43336	1	1	1.1753	1.67224	1.31184	1.63745	1.30253	1.6931	1.58029	1.2931	1.20326	1.90243	1.66905	1.12956	1.28936	1.32793	1	1.79469	2.07157	1.80317	1.5349	1.55847	1.54154	4.07516	8.41604	1.65172
[truncated: 30 more columns]
